# Supplementary material for: Antiviral Peptides Delivered by Chitosan-Based Nanoparticles to Neutralize SARS-CoV-2 and HCoV-OC43
Source: Pharmaceutics. 2023 May 30;15(6):1621. doi: 10.3390/pharmaceutics15061621 (PMC10305280; doi:10.3390/pharmaceutics15061621)
Supplement: Supplementary file 1 [file pharmaceutics-15-01621-s001.zip]

Archive with 1 entries (1 files):
- pharmaceutics-2283213-supplementary.pdf
